# Supplementary material for: Wearable Sensors Reveal Head–Sternum Dissociation as a Latent Deficit in Active Aging
Source: Sensors (Basel). 2026 Mar 29;26(7):2125. doi: 10.3390/s26072125 (PMC13074689; doi:10.3390/s26072125)
Supplement: Supplementary file 1 [file sensors-26-02125-s001.zip]

Archive with 1 entries (1 files):
- sensors-4186366-supplementary.pdf
